# Supplementary material for: Fine-Tuning a Transformer Model for METTL3 Lead Optimization
Source: ACS Bio Med Chem Au. 2026 Jan 20;6(2):160–7. doi: 10.1021/acsbiomedchemau.5c00198 (PMC13087808; doi:10.1021/acsbiomedchemau.5c00198)
Supplement: Supplementary file 2 [file bg5c00198_si_002.csv]

Compound	IC50_uM
1	0.001
2	0.001
3	0.001
4	0.0012
5	0.0014
6	0.00142
7	0.00159
8	0.003
9	0.003
10	0.003
11	0.003
12	0.00326
13	0.00395
14	0.00474
15	0.005
16	0.005
17	0.005
18	0.005
19	0.0055
20	0.0055
21	0.0059285714285714
22	0.006
23	0.006
24	0.0065
25	0.007
26	0.008
27	0.008
28	0.0085555555555555
29	0.009
30	0.01
31	0.01038
32	0.011
33	0.0113916666666667
34	0.012
35	0.012
36	0.012
37	0.012
38	0.013
39	0.013
40	0.013
41	0.01391
42	0.014
43	0.015
44	0.01692
45	0.017
46	0.018
47	0.019
48	0.02
49	0.02
50	0.02
51	0.02133
52	0.0217
53	0.022
54	0.02285
55	0.02287
56	0.023
57	0.024
58	0.024
59	0.026
60	0.0262
61	0.027
62	0.03
63	0.0307
64	0.031
65	0.0318333333333333
66	0.0369166666666667
67	0.03759
68	0.0380625
69	0.039
70	0.044
71	0.044
72	0.0440333333333333
73	0.045
74	0.045
75	0.047
76	0.049
77	0.05275
78	0.057
79	0.058
80	0.059
81	0.06
82	0.063
83	0.064
84	0.064
85	0.0651
86	0.066
87	0.066
88	0.067
89	0.0688333333333333
90	0.073
91	0.074
92	0.080075
93	0.081
94	0.08375
95	0.086
96	0.089
97	0.1
98	0.106
99	0.115
100	0.119
101	0.125
102	0.126
103	0.13
104	0.13
105	0.131416666666667
106	0.141
107	0.142
108	0.1425
109	0.148
110	0.148
111	0.167
112	0.1775
113	0.191
114	0.191666666666667
115	0.2
116	0.201666666666667
117	0.22
118	0.22
119	0.229
120	0.24
121	0.245
122	0.268
123	0.27
124	0.270833333333333
125	0.279
126	0.28
127	0.2875
128	0.2875
129	0.3025
130	0.304
131	0.307
132	0.314
133	0.325
134	0.32825
135	0.34
136	0.35
137	0.35
138	0.376
139	0.379
140	0.415
141	0.424
142	0.4414
143	0.48
144	0.507
145	0.509
146	0.51
147	0.5275
148	0.5325
149	0.561
150	0.562
151	0.564
152	0.585
153	0.5975
154	0.615
155	0.65
156	0.65
157	0.679
158	0.681
159	0.70475
160	0.73875
161	0.74
162	0.77
163	0.77
164	0.77
165	0.7801
166	0.79
167	0.79
168	0.8225
169	0.826
170	0.841
171	0.841428571428571
172	0.8675
173	0.88
174	0.899
175	0.901
176	0.915
177	0.92
178	0.968
179	0.97
180	0.97075
181	1.008
182	1.05
183	1.082
184	1.12
185	1.15
186	1.175
187	1.18333333333333
188	1.25
189	1.254
190	1.275
191	1.29125
192	1.36
193	1.456
194	1.475
195	1.48333333333333
196	1.6
197	1.62
198	1.6875
199	1.688
200	1.744
201	1.7875
202	1.8
203	1.8
204	1.874
205	1.9
206	1.9
207	2.1
208	2.139
209	2.15
210	2.175
211	2.275
212	2.35955
213	2.361
214	2.475
215	2.475
216	2.5
217	2.524
218	2.573
219	2.575
220	2.575
221	2.6
222	2.6
223	2.60375
224	2.624
225	2.7515
226	2.775
227	2.853
228	2.88333333333333
229	2.9
230	2.933
231	2.999
232	3
233	3.067
234	3.089
235	3.125
236	3.15
237	3.2
238	3.3
239	3.326
240	3.334
241	3.464
242	3.4875
243	3.492
244	3.56
245	3.584
246	3.6
247	3.6
248	3.625
249	3.782
250	3.85
251	3.875
252	3.912
253	4.01
254	4.1
255	4.156
256	4.245
257	4.275
258	4.3
259	4.439
260	4.475
261	4.475
262	4.5
263	4.5
264	4.58333333333333
265	4.67857142857143
266	4.6875
267	4.975
268	4.98333333333333
269	5.1
270	5.11666666666667
271	5.19
272	5.5
273	5.675
274	5.675
275	5.766
276	5.78333333333333
277	6.21666666666667
278	6.566
279	6.71666666666667
280	6.775
281	6.776
282	6.9
283	7.2875
284	7.29
285	7.375
286	7.375
287	7.38333333333333
288	7.6
289	7.6375
290	7.8
291	7.88333333333333
292	8.175
293	8.375
294	8.4
295	8.4
296	8.575
297	8.68333333333333
298	9.275
299	9.3
300	9.7125
301	10.2
302	10.75
303	11.49
304	11.8
305	12
306	12.125
307	13.2
308	13.75
309	14
310	14
311	15
312	15.9285714285714
313	16
314	16.775
315	17
316	17.6
317	18.5
318	19
319	19.1666666666667
320	20
321	20
322	22.75
323	22.75
324	23
325	24
326	24.875
327	26
328	26
329	27
330	27
331	27.75
332	27.75
333	29
334	29.75
335	30.75
336	31.25
337	31.75
338	33
339	33.75
340	34
341	34.755
342	35
343	35
344	35.75
345	39.8333333333333
346	40
347	42
348	42.1666666666667
349	44
350	46
351	46
352	46.75
353	47
354	48.75
355	49.75
356	51
357	55.75
358	56.75
359	57
360	57.8333333333333
361	58
362	58.8333333333333
363	59.75
364	60
365	60.1666666666667
366	62.0833333333333
367	65
368	65
369	66.5
370	69.1666666666667
371	75.032
372	76.5
373	76.75
374	77
375	80
376	80
377	82.75
378	83
379	83.75
380	84
381	88
382	89
383	90
384	90
385	95.75
386	97
387	98
388	98
389	99
390	100
391	100
392	101
393	103
394	104
395	109
396	115
397	115
398	116.125
399	121
400	121.51
401	122
402	123
403	125.833333333333
404	129
405	130.75
406	135
407	137.25
408	138.75
409	144
410	148
411	149.833333333333
412	150
413	152
414	153
415	153
416	154
417	155
418	160
419	160.75
420	170
421	172
422	172.785714285714
423	175
424	175
425	179
426	183
427	183.375
428	184.535
429	187
430	194
431	196
432	198.125
433	203
434	207
435	209
436	217.75
437	219.52
438	221
439	224.75
440	230
441	235
442	240
443	270.75
444	283
445	290
446	292
447	300
448	300
449	303
450	303
451	311
452	320.25
453	332
454	340
455	350
456	350
457	353
458	356.75
459	358
460	360
461	370
462	397.75
463	400
464	400
465	414.375
466	446.125
467	486.833333333333
468	495
469	500
470	500
471	504.74
472	508.207
473	510.2925
474	510.7575
475	510.9895
476	520.0235
477	529.832
478	530
479	560
480	560
481	588.75
482	629
483	700
484	730
485	840
486	864
487	875.6
488	1000
489	1000
490	1000
491	1000
492	1000
493	1000
494	1000
495	1000
496	1000
497	1000
498	1000
499	1000
500	1000
501	1000
502	1000
503	1000
504	1000
505	1000
506	1000
507	1000
508	1000
509	1000
510	1000
511	1000
512	1000
513	1000
514	1000
515	1000
516	1000
517	1000
518	1000
519	1000
520	1000
521	1000
522	1000
523	1000
524	1000
525	1000
526	1000
527	1000
528	1000
529	1000
530	1000
531	1000
532	1000
533	1000
534	1000
535	1000
536	1000
537	1000
538	1000
539	1000
540	1000
541	1000
542	1000
543	1000
544	1000
545	1000
546	1000
547	1000
548	1000
549	1000
550	1000
551	1000
552	1000
553	1000
554	1000
