# Supplementary material for: Fine-Tuning a Transformer Model for METTL3 Lead Optimization
Source: ACS Bio Med Chem Au. 2026 Jan 20;6(2):160–7. doi: 10.1021/acsbiomedchemau.5c00198 (PMC13087808; doi:10.1021/acsbiomedchemau.5c00198)
Supplement: Supplementary file 3 [file bg5c00198_si_003.csv]

Compound	IC50_uM	t05_min	score_ic	score_t05	score_ic+score_t05
1	0.003	52.5	6	33	39
2	0.013	155	29	16	45
3	0.012	49.2	26	36	62
4	0.02	65.6	38	24	62
5	0.0113916666666667	41.3	23	40	63
6	0.003	30.6	7	60	67
7	0.014	47.7	31	37	68
8	0.013	39.4	27	41	68
9	0.012	37.9	25	43	68
10	0.0012	24.8	2	69	71
11	0.0065	30.9	14	58	72
12	0.01038	31.2	21	55	76
13	0.0651	140	61	17	78
14	0.0093333333333333	28.7	19	61	80
15	0.066	98.4	62	20	82
16	0.229	243	76	6	82
17	0.049	61.8	56	27	83
18	0.0085555555555555	25.7	17	66	83
19	0.02285	36.2	41	45	86
20	0.02	31.5	36	53	89
21	0.005	21.4	10	80	90
22	0.012	25.1	24	67	91
23	0.0440333333333333	36.4	53	44	97
24	0.106	56.2	68	29	97
25	0.279	110	80	18	98
26	0.901	300	96	4	100
27	0.268	90.6	78	22	100
28	0.045	34.4	54	47	101
29	0.086	49.4	66	35	101
30	0.148	54	73	31	104
31	0.415	92.3	85	21	106
32	0.009	18.1	18	90	108
33	0.003	13.8	5	103	108
34	0.125	43.7	69	39	108
35	0.024	27.1	45	64	109
36	1.15	101	98	19	117
37	0.0014	9.2	3	114	117
38	2.139	170	104	14	118
39	0.01	16.6	20	98	118
40	3.912	649	118	1	119
41	2.35955	160	105	15	120
42	0.008	12.6	16	107	123
43	0.0262	21.5	47	77	124
44	0.564	52.3	92	34	126
45	3.334	199	114	12	126
46	4.245	241	120	7	127
47	0.047	22.9	55	73	128
48	3.464	199	115	13	128
49	1.456	54.5	100	30	130
50	0.017	17.1	34	96	130
51	0.325	34.2	83	48	131
52	0.023	18.2	43	88	131
53	0.080075	24.9	64	68	132
54	0.826	45.5	94	38	132
55	0.013	12.6	28	106	134
56	0.064	22.7	60	75	135
57	0.005	6.71	9	126	135
58	1000	332	134	2	136
59	0.02133	16.6	39	97	136
60	0.039	19.9	51	85	136
61	1000	285	131	5	136
62	1000	317	133	3	136
63	1000	214	128	10	138
64	1000	233	129	9	138
65	0.307	30.9	81	57	138
66	0.007	6.89	15	124	139
67	0.081	22.8	65	74	139
68	2.853	52.9	110	32	142
69	0.561	31.9	90	52	142
70	1.12	35.2	97	46	143
71	0.044	18	52	92	144
72	0.022	13.5	40	104	144
73	0.006	6.11	13	133	146
74	4.439	65.1	121	25	146
75	1000	237	138	8	146
76	1000	200	137	11	148
77	0.02	9.46	37	112	149
78	0.073	18.8	63	87	150
79	0.4414	26.5	87	65	152
80	0.059	17.7	58	94	152
81	1.62	32.8	101	51	152
82	0.001	4.38	1	151	152
83	0.0055	5.12	11	143	154
84	0.148	20.7	72	82	154
85	0.026	12.1	46	108	154
86	0.019	8.04	35	120	155
87	0.424	23.4	86	71	157
88	0.011	5.97	22	137	159
89	0.02287	9.01	42	117	159
90	2.361	31.2	106	54	160
91	0.126	18.1	70	91	161
92	0.0059285714285714	4.48	12	149	161
93	4.156	38.7	119	42	161
94	3.326	33.5	113	49	162
95	0.005	3.75	8	154	162
96	0.00142	1.74	4	159	163
97	1000	79.5	140	23	163
98	1000	59.5	139	28	167
99	0.089	14.1	67	102	169
100	0.024	6.37	44	131	175
101	0.063	8.5	59	118	177
102	0.24	14.4	77	100	177
103	0.01692	4.64	33	147	180
104	1000	62.8	158	26	184
105	0.015	4.33	32	152	184
106	6.566	28.4	122	62	184
107	0.13	9.38	71	113	184
108	0.0307	6	49	136	185
109	0.167	11.1	74	111	185
110	0.01391	3.42	30	156	186
111	2.60375	21.4	108	79	187
112	0.0369166666666667	5.49	50	138	188
113	0.51	16.5	89	99	188
114	0.899	17.9	95	93	188
115	2.524	20.3	107	83	190
116	3.067	21.4	112	78	190
117	0.057	6.01	57	134	191
118	0.379	11.5	84	110	194
119	0.03	4.73	48	146	194
120	3.492	21.3	116	81	197
121	0.2	7.3	75	122	197
122	0.509	11.9	88	109	197
123	1000	33.2	152	50	202
124	1000	30.9	151	56	207
125	0.314	6.74	82	125	207
126	529.832	19.9	126	84	210
127	0.562	7.35	91	121	212
128	1000	27.5	150	63	213
129	1000	30.9	159	59	218
130	1000	23.5	148	70	218
131	1.254	8.07	99	119	218
132	1000	23	147	72	219
133	1000	21.7	146	76	222
134	1.744	7.19	102	123	225
135	1000	14.1	127	101	228
136	1000	18.8	143	86	229
137	1000	18.1	142	89	231
138	0.27	3.58	79	155	234
139	0.7801	5.3	93	141	234
140	1000	17.4	141	95	236
141	1.874	4.56	103	148	251
142	2.7515	5.28	109	142	251
143	3.56	6	117	135	252
144	2.933	4.98	111	145	256
145	510.7575	6.36	124	132	256
146	1000	9.16	144	115	259
147	1000	9.13	145	116	261
148	1000	12.7	157	105	262
149	6.776	5.33	123	140	263
150	510.9895	4.99	125	144	269
151	1000	4.45	130	150	280
152	1000	6.71	153	127	280
153	1000	6.7	154	128	282
154	1000	6.59	155	129	284
155	1000	3.88	132	153	285
156	1000	6.39	156	130	286
157	1000	5.36	149	139	288
158	1000	3.06	135	157	292
159	1000	3.04	136	158	294
160	1000	1.43	160	160	320
